# Supplementary material for: Interaction between floral rewards and floral symmetry shapes diversification dynamics in Amazonian trees
Source: New Phytol. 2025 Oct 8;248(6):3297–311. doi: 10.1111/nph.70623 (PMC12630423; doi:10.1111/nph.70623)
Supplement: Supplementary file 2 — Dataset S2 List of taxa for reversible‐jump MCMC framework to correlated evolution. [file NPH-248-3297-s002.xlsx]

## Sheet: Title page
New Phytologist Supporting Information
Article title: The interaction between floral rewards and floral symmetry shapes diversification dynamics in amazonian trees
Authors: Diego da Silva Graciano, Gustavo Burin Ferreira, Sandra Maria Carmello-Guerreiro and Elisabeth Dantas Tölke
Article acceptance date: 15 September 2025
Dataset 2 List of taxa for reversible-jump MCMC algorithm to correlated evolution.

## Sheet: Data
Species	Floral Rewad	Floral Symmetry
Allantoma decandra	0	0
Allantoma integrifolia	0	0
Allantoma lineata	0	0
Barringtonia acutangula	0	0
Barringtonia asiatica	0	0
Barringtonia edulis	0	0
Barringtonia fusicarpa	0	0
Barringtonia norshamiae	0	0
Barringtonia pendula	0	0
Barringtonia racemosa	0	0
Bertholletia excelsa	1	1
Cariniana domestica	0	1
Cariniana estrellensis	0	1
Cariniana ianeirensis	0	1
Corythophora alta	0	1
Corythophora amapaensis	0	1
Corythophora labriculata	0	1
Corythophora rimosa	0	1
Couratari calycina	1	1
Couratari guianensis	1	1
Couratari macrosperma	1	1
Couratari multiflora	1	1
Couratari oblongifolia	1	1
Couratari scottmorii	1	1
Couratari stellata	1	1
Couroupita guianensis	0	1
Couroupita nicaraguarensis	0	1
Couroupita subsessilis	0	1
Eschweilera aguilarii	1	1
Eschweilera alata	1	1
Eschweilera albiflora	1	1
Eschweilera alvimii	1	1
Eschweilera amazoniciformis	1	1
Eschweilera amplexifolia	1	1
Eschweilera andina	1	1
Eschweilera antioquensis	1	1
Eschweilera apiculata	1	1
Eschweilera atropetiolata	1	1
Eschweilera biflava	1	1
Eschweilera bracteosa	1	1
Eschweilera calyculata	1	1
Eschweilera caudiculata	1	1
Eschweilera chartaceifolia	1	1
Eschweilera collina	1	1
Eschweilera collinsii	1	1
Eschweilera coriacea	1	1
Eschweilera cyathiformis	1	1
Eschweilera decolorans	1	1
Eschweilera grandiflora	1	1
Eschweilera hondurensis	1	1
Eschweilera integrifolia	1	1
Eschweilera jacquelyniae	1	1
Eschweilera juruensis	1	1
Eschweilera laevicarpa	1	1
Eschweilera mexicana	1	1
Eschweilera micrantha	1	1
Eschweilera nana	1	1
Eschweilera neei	1	1
Eschweilera ovalifolia	1	1
Eschweilera ovata	1	1
Eschweilera pachyderma	1	1
Eschweilera panamensis	1	1
Eschweilera parviflora	1	1
Eschweilera parvifolia	1	1
Eschweilera pedicellata	1	1
Eschweilera pittieri	1	1
Eschweilera pseudodecolorans	1	1
Eschweilera rankiniae	1	1
Eschweilera rimbachii	1	1
Eschweilera sagotiana	1	1
Eschweilera sclerophylla	1	1
Eschweilera sessilis	1	1
Eschweilera subglandulosa	1	1
Eschweilera tenuifolia	1	1
Eschweilera tessmannii	1	1
Eschweilera tetrapetala	1	1
Eschweilera truncata	1	1
Eschweilera wachenheimii	1	1
Grias cauliflora	0	0
Grias multinervia	0	0
Grias peruviana	0	0
Gustavia augusta	0	0
Gustavia dubia	0	0
Gustavia hexapetala	0	0
Gustavia longifolia	0	0
Gustavia macarenensis	0	0
Gustavia monocaulis	0	0
Gustavia serrata	0	0
Gustavia speciosa	0	0
Gustavia superba	0	0
Lecythis alutacea	1	1
Lecythis ampla	0	1
Lecythis barnebyi	1	1
Lecythis brancoensis	1	1
Lecythis chartacea	1	1
Lecythis confertiflora	0	1
Lecythis congestiflora	1	1
Lecythis corrugata	0	1
Lecythis gracieana	1	1
Lecythis holcogyne	1	1
Lecythis idatimon	0	1
Lecythis lanceolata	0	1
Lecythis lurida	1	1
Lecythis minor	1	1
Lecythis ollaria	1	1
Lecythis parvifructa	1	1
Lecythis persistens	0	1
Lecythis pisonis	0	1
Lecythis pneumatophora	0	1
Lecythis poiteaui	1	1
Lecythis prancei	1	1
Lecythis retusa	1	1
Lecythis rorida	1	1
Lecythis schwackei	1	1
Lecythis simiorum	1	1
Lecythis tuyrana	1	1
Lecythis zabucajo	0	1
Scytopetalum klaineanum	0	0
